# Supplementary material for: Development and Validation of Prognostic Model in Transitional Bladder Cancer Based on Inflammatory Response-Associated Genes
Source: Front Oncol. 2021 Oct 7;11:740985. doi: 10.3389/fonc.2021.740985 (PMC8529162; doi:10.3389/fonc.2021.740985)
Supplement: Supplementary Table 1 — The 200 inflammatory response-related genes. [file Table_1.xlsx]

## Sheet: Sheet1
Original	NCBI (Entrez)	Gene	Gene
Member	Gene Id	Symbol	Description
ABCA1	19	ABCA1	ATP binding cassette subfamily A member ...
ABI1	10006	ABI1	abl interactor 1 [Source:HGNC Symbol;Acc...
ACVR1B	91	ACVR1B	activin A receptor type 1B [Source:HGNC ...
ACVR2A	92	ACVR2A	activin A receptor type 2A [Source:HGNC ...
ADM	133	ADM	adrenomedullin [Source:HGNC Symbol;Acc:H...
ADORA2B	136	ADORA2B	adenosine A2b receptor [Source:HGNC Symb...
ADRM1	11047	ADRM1	adhesion regulating molecule 1 [Source:H...
AHR	196	AHR	aryl hydrocarbon receptor [Source:HGNC S...
APLNR	187	APLNR	apelin receptor [Source:HGNC Symbol;Acc:...
AQP9	366	AQP9	aquaporin 9 [Source:HGNC Symbol;Acc:HGNC...
ATP2A2	488	ATP2A2	ATPase sarcoplasmic/endoplasmic reticulu...
ATP2B1	490	ATP2B1	ATPase plasma membrane Ca2+ transporting...
ATP2C1	27032	ATP2C1	ATPase secretory pathway Ca2+ transporti...
AXL	558	AXL	AXL receptor tyrosine kinase [Source:HGN...
BDKRB1	623	BDKRB1	bradykinin receptor B1 [Source:HGNC Symb...
BEST1	7439	BEST1	bestrophin 1 [Source:HGNC Symbol;Acc:HGN...
BST2	684	BST2	bone marrow stromal cell antigen 2 [Sour...
BTG2	7832	BTG2	BTG anti-proliferation factor 2 [Source:...
C3AR1	719	C3AR1	complement C3a receptor 1 [Source:HGNC S...
C5AR1	728	C5AR1	complement C5a receptor 1 [Source:HGNC S...
CALCRL	10203	CALCRL	calcitonin receptor like receptor [Sourc...
CCL17	6361	CCL17	C-C motif chemokine ligand 17 [Source:HG...
CCL2	6347	CCL2	C-C motif chemokine ligand 2 [Source:HGN...
CCL20	6364	CCL20	C-C motif chemokine ligand 20 [Source:HG...
CCL22	6367	CCL22	C-C motif chemokine ligand 22 [Source:HG...
CCL24	6369	CCL24	C-C motif chemokine ligand 24 [Source:HG...
CCL5	6352	CCL5	C-C motif chemokine ligand 5 [Source:HGN...
CCL7	6354	CCL7	C-C motif chemokine ligand 7 [Source:HGN...
CCR7	1236	CCR7	C-C motif chemokine receptor 7 [Source:H...
CCRL2	9034	CCRL2	C-C motif chemokine receptor like 2 [Sou...
CD14	929	CD14	CD14 molecule [Source:HGNC Symbol;Acc:HG...
CD40	958	CD40	CD40 molecule [Source:HGNC Symbol;Acc:HG...
CD48	962	CD48	CD48 molecule [Source:HGNC Symbol;Acc:HG...
CD55	1604	CD55	CD55 molecule (Cromer blood group) [Sour...
CD69	969	CD69	CD69 molecule [Source:HGNC Symbol;Acc:HG...
CD70	970	CD70	CD70 molecule [Source:HGNC Symbol;Acc:HG...
CD82	3732	CD82	CD82 molecule [Source:HGNC Symbol;Acc:HG...
CDKN1A	1026	CDKN1A	cyclin dependent kinase inhibitor 1A [So...
CHST2	9435	CHST2	carbohydrate sulfotransferase 2 [Source:...
CLEC5A	23601	CLEC5A	C-type lectin domain containing 5A [Sour...
CMKLR1	1240	CMKLR1	chemerin chemokine-like receptor 1 [Sour...
CSF1	1435	CSF1	colony stimulating factor 1 [Source:HGNC...
CSF3	1440	CSF3	colony stimulating factor 3 [Source:HGNC...
CSF3R	1441	CSF3R	colony stimulating factor 3 receptor [So...
CX3CL1	6376	CX3CL1	C-X3-C motif chemokine ligand 1 [Source:...
CXCL10	3627	CXCL10	C-X-C motif chemokine ligand 10 [Source:...
CXCL11	6373	CXCL11	C-X-C motif chemokine ligand 11 [Source:...
CXCL6	6372	CXCL6	C-X-C motif chemokine ligand 6 [Source:H...
CXCL9	4283	CXCL9	C-X-C motif chemokine ligand 9 [Source:H...
CXCR6	10663	CXCR6	C-X-C motif chemokine receptor 6 [Source...
CYBB	1536	CYBB	cytochrome b-245 beta chain [Source:HGNC...
DCBLD2	131566	DCBLD2	"discoidin, CUB and LCCL domain containi...
EBI3	10148	EBI3	Epstein-Barr virus induced 3 [Source:HGN...
EDN1	1906	EDN1	endothelin 1 [Source:HGNC Symbol;Acc:HGN...
EIF2AK2	5610	EIF2AK2	eukaryotic translation initiation factor...
EMP3	2014	EMP3	epithelial membrane protein 3 [Source:HG...
EMR1	2015	ADGRE1	adhesion G protein-coupled receptor E1 [...
EREG	2069	EREG	epiregulin [Source:HGNC Symbol;Acc:HGNC:...
F3	2152	F3	"coagulation factor III, tissue factor [...
FFAR2	2867	FFAR2	free fatty acid receptor 2 [Source:HGNC ...
FPR1	2357	FPR1	formyl peptide receptor 1 [Source:HGNC S...
FZD5	7855	FZD5	frizzled class receptor 5 [Source:HGNC S...
GABBR1	2550	GABBR1	gamma-aminobutyric acid type B receptor ...
GCH1	2643	GCH1	GTP cyclohydrolase 1 [Source:HGNC Symbol...
GNA15	2769	GNA15	G protein subunit alpha 15 [Source:HGNC ...
GNAI3	2773	GNAI3	G protein subunit alpha i3 [Source:HGNC ...
GP1BA	2811	GP1BA	glycoprotein Ib platelet subunit alpha [...
GPC3	2719	GPC3	glypican 3 [Source:HGNC Symbol;Acc:HGNC:...
GPR132	29933	GPR132	G protein-coupled receptor 132 [Source:H...
GPR183	1880	GPR183	G protein-coupled receptor 183 [Source:H...
HAS2	3037	HAS2	hyaluronan synthase 2 [Source:HGNC Symbo...
HBEGF	1839	HBEGF	heparin binding EGF like growth factor [...
HIF1A	3091	HIF1A	hypoxia inducible factor 1 subunit alpha...
HPN	3249	HPN	hepsin [Source:HGNC Symbol;Acc:HGNC:5155]
HRH1	3269	HRH1	histamine receptor H1 [Source:HGNC Symbo...
ICAM1	3383	ICAM1	intercellular adhesion molecule 1 [Sourc...
ICAM4	3386	ICAM4	intercellular adhesion molecule 4 (Lands...
ICOSLG	23308	ICOSLG	inducible T cell costimulator ligand [So...
IFITM1	8519	IFITM1	interferon induced transmembrane protein...
IFNAR1	3454	IFNAR1	interferon alpha and beta receptor subun...
IFNGR2	3460	IFNGR2	interferon gamma receptor 2 [Source:HGNC...
IL10	3586	IL10	interleukin 10 [Source:HGNC Symbol;Acc:H...
IL10RA	3587	IL10RA	interleukin 10 receptor subunit alpha [S...
IL12B	3593	IL12B	interleukin 12B [Source:HGNC Symbol;Acc:...
IL15	3600	IL15	interleukin 15 [Source:HGNC Symbol;Acc:H...
IL15RA	3601	IL15RA	interleukin 15 receptor subunit alpha [S...
IL18	3606	IL18	interleukin 18 [Source:HGNC Symbol;Acc:H...
IL18R1	8809	IL18R1	interleukin 18 receptor 1 [Source:HGNC S...
IL18RAP	8807	IL18RAP	interleukin 18 receptor accessory protei...
IL1A	3552	IL1A	interleukin 1 alpha [Source:HGNC Symbol;...
IL1B	3553	IL1B	interleukin 1 beta [Source:HGNC Symbol;A...
IL1R1	3554	IL1R1	interleukin 1 receptor type 1 [Source:HG...
IL2RB	3560	IL2RB	interleukin 2 receptor subunit beta [Sou...
IL4R	3566	IL4R	interleukin 4 receptor [Source:HGNC Symb...
IL6	3569	IL6	interleukin 6 [Source:HGNC Symbol;Acc:HG...
IL7R	3575	IL7R	interleukin 7 receptor [Source:HGNC Symb...
IL8	3576	CXCL8	C-X-C motif chemokine ligand 8 [Source:H...
INHBA	3624	INHBA	inhibin subunit beta A [Source:HGNC Symb...
IRAK2	3656	IRAK2	interleukin 1 receptor associated kinase...
IRF1	3659	IRF1	interferon regulatory factor 1 [Source:H...
IRF7	3665	IRF7	interferon regulatory factor 7 [Source:H...
ITGA5	3678	ITGA5	integrin subunit alpha 5 [Source:HGNC Sy...
ITGB3	3690	ITGB3	integrin subunit beta 3 [Source:HGNC Sym...
ITGB8	3696	ITGB8	integrin subunit beta 8 [Source:HGNC Sym...
KCNA3	3738	KCNA3	potassium voltage-gated channel subfamil...
KCNJ2	3759	KCNJ2	potassium inwardly rectifying channel su...
KCNMB2	10242	KCNMB2	potassium calcium-activated channel subf...
KIF1B	23095	KIF1B	kinesin family member 1B [Source:HGNC Sy...
KLF6	1316	KLF6	Kruppel like factor 6 [Source:HGNC Symbo...
LAMP3	27074	LAMP3	lysosomal associated membrane protein 3 ...
LCK	3932	LCK	"LCK proto-oncogene, Src family tyrosine...
LCP2	3937	LCP2	lymphocyte cytosolic protein 2 [Source:H...
LDLR	3949	LDLR	low density lipoprotein receptor [Source...
LIF	3976	LIF	LIF interleukin 6 family cytokine [Sourc...
LPAR1	1902	LPAR1	lysophosphatidic acid receptor 1 [Source...
LTA	4049	LTA	lymphotoxin alpha [Source:HGNC Symbol;Ac...
LY6E	4061	LY6E	lymphocyte antigen 6 family member E [So...
LYN	4067	LYN	"LYN proto-oncogene, Src family tyrosine...
MARCO	8685	MARCO	macrophage receptor with collagenous str...
MEFV	4210	MEFV	"MEFV innate immuity regulator, pyrin [S...
MEP1A	4224	MEP1A	meprin A subunit alpha [Source:HGNC Symb...
MET	4233	MET	"MET proto-oncogene, receptor tyrosine k...
MMP14	4323	MMP14	matrix metallopeptidase 14 [Source:HGNC ...
MSR1	4481	MSR1	macrophage scavenger receptor 1 [Source:...
MXD1	4084	MXD1	MAX dimerization protein 1 [Source:HGNC ...
MYC	4609	MYC	"MYC proto-oncogene, bHLH transcription ...
NAMPT	10135	NAMPT	nicotinamide phosphoribosyltransferase [...
NDP	4693	NDP	norrin cystine knot growth factor NDP [S...
NFKB1	4790	NFKB1	nuclear factor kappa B subunit 1 [Source...
NFKBIA	4792	NFKBIA	NFKB inhibitor alpha [Source:HGNC Symbol...
NLRP3	114548	NLRP3	NLR family pyrin domain containing 3 [So...
NMI	9111	NMI	N-myc and STAT interactor [Source:HGNC S...
NMUR1	10316	NMUR1	neuromedin U receptor 1 [Source:HGNC Sym...
NOD2	64127	NOD2	nucleotide binding oligomerization domai...
NPFFR2	10886	NPFFR2	neuropeptide FF receptor 2 [Source:HGNC ...
OLR1	4973	OLR1	oxidized low density lipoprotein recepto...
OPRK1	4986	OPRK1	opioid receptor kappa 1 [Source:HGNC Sym...
OSM	5008	OSM	oncostatin M [Source:HGNC Symbol;Acc:HGN...
OSMR	9180	OSMR	oncostatin M receptor [Source:HGNC Symbo...
P2RX4	5025	P2RX4	purinergic receptor P2X 4 [Source:HGNC S...
P2RX7	5027	P2RX7	purinergic receptor P2X 7 [Source:HGNC S...
P2RY2	5029	P2RY2	purinergic receptor P2Y2 [Source:HGNC Sy...
PCDH7	5099	PCDH7	protocadherin 7 [Source:HGNC Symbol;Acc:...
PDE4B	5142	PDE4B	phosphodiesterase 4B [Source:HGNC Symbol...
PDPN	10630	PDPN	podoplanin [Source:HGNC Symbol;Acc:HGNC:...
PIK3R5	23533	PIK3R5	phosphoinositide-3-kinase regulatory sub...
PLAUR	5329	PLAUR	"plasminogen activator, urokinase recept...
PROK2	60675	PROK2	prokineticin 2 [Source:HGNC Symbol;Acc:H...
PSEN1	5663	PSEN1	presenilin 1 [Source:HGNC Symbol;Acc:HGN...
PTAFR	5724	PTAFR	platelet activating factor receptor [Sou...
PTGER2	5732	PTGER2	prostaglandin E receptor 2 [Source:HGNC ...
PTGER4	5734	PTGER4	prostaglandin E receptor 4 [Source:HGNC ...
PTGIR	5739	PTGIR	prostaglandin I2 receptor [Source:HGNC S...
PTPRE	5791	PTPRE	protein tyrosine phosphatase receptor ty...
PVR	5817	PVR	PVR cell adhesion molecule [Source:HGNC ...
RAF1	5894	RAF1	"Raf-1 proto-oncogene, serine/threonine ...
RASGRP1	10125	RASGRP1	RAS guanyl releasing protein 1 [Source:H...
RELA	5970	RELA	"RELA proto-oncogene, NF-kB subunit [Sou...
RGS1	5996	RGS1	regulator of G protein signaling 1 [Sour...
RGS16	6004	RGS16	regulator of G protein signaling 16 [Sou...
RHOG	391	RHOG	ras homolog family member G [Source:HGNC...
RIPK2	8767	RIPK2	receptor interacting serine/threonine ki...
RNF144B	255488	RNF144B	ring finger protein 144B [Source:HGNC Sy...
ROS1	6098	ROS1	"ROS proto-oncogene 1, receptor tyrosine...
RTP4	64108	RTP4	receptor transporter protein 4 [Source:H...
SCARF1	8578	SCARF1	scavenger receptor class F member 1 [Sou...
SCN1B	6324	SCN1B	sodium voltage-gated channel beta subuni...
SELE	6401	SELE	selectin E [Source:HGNC Symbol;Acc:HGNC:...
SELL	6402	SELL	selectin L [Source:HGNC Symbol;Acc:HGNC:...
SELS	55829	SELENOS	selenoprotein S [Source:HGNC Symbol;Acc:...
SEMA4D	10507	SEMA4D	semaphorin 4D [Source:HGNC Symbol;Acc:HG...
SERPINE1	5054	SERPINE1	serpin family E member 1 [Source:HGNC Sy...
SGMS2	166929	SGMS2	sphingomyelin synthase 2 [Source:HGNC Sy...
SLAMF1	6504	SLAMF1	signaling lymphocytic activation molecul...
SLC11A2	4891	SLC11A2	solute carrier family 11 member 2 [Sourc...
SLC1A2	6506	SLC1A2	solute carrier family 1 member 2 [Source...
SLC28A2	9153	SLC28A2	solute carrier family 28 member 2 [Sourc...
SLC31A1	1317	SLC31A1	solute carrier family 31 member 1 [Sourc...
SLC31A2	1318	SLC31A2	solute carrier family 31 member 2 [Sourc...
SLC4A4	8671	SLC4A4	solute carrier family 4 member 4 [Source...
SLC7A1	6541	SLC7A1	solute carrier family 7 member 1 [Source...
SLC7A2	6542	SLC7A2	solute carrier family 7 member 2 [Source...
SPHK1	8877	SPHK1	sphingosine kinase 1 [Source:HGNC Symbol...
SRI	6717	SRI	sorcin [Source:HGNC Symbol;Acc:HGNC:11292]
STAB1	23166	STAB1	stabilin 1 [Source:HGNC Symbol;Acc:HGNC:...
TACR1	6869	TACR1	tachykinin receptor 1 [Source:HGNC Symbo...
TACR3	6870	TACR3	tachykinin receptor 3 [Source:HGNC Symbo...
TAPBP	6892	TAPBP	TAP binding protein [Source:HGNC Symbol;...
TIMP1	7076	TIMP1	TIMP metallopeptidase inhibitor 1 [Sourc...
TLR1	7096	TLR1	toll like receptor 1 [Source:HGNC Symbol...
TLR2	7097	TLR2	toll like receptor 2 [Source:HGNC Symbol...
TLR3	7098	TLR3	toll like receptor 3 [Source:HGNC Symbol...
TNFAIP6	7130	TNFAIP6	TNF alpha induced protein 6 [Source:HGNC...
TNFRSF1B	7133	TNFRSF1B	TNF receptor superfamily member 1B [Sour...
TNFRSF9	3604	TNFRSF9	TNF receptor superfamily member 9 [Sourc...
TNFSF10	8743	TNFSF10	TNF superfamily member 10 [Source:HGNC S...
TNFSF15	9966	TNFSF15	TNF superfamily member 15 [Source:HGNC S...
TNFSF9	8744	TNFSF9	TNF superfamily member 9 [Source:HGNC Sy...
TPBG	7162	TPBG	trophoblast glycoprotein [Source:HGNC Sy...
VIP	7432	VIP	vasoactive intestinal peptide [Source:HG...
