# Supplementary material for: Development and Validation of Prognostic Model in Transitional Bladder Cancer Based on Inflammatory Response-Associated Genes
Source: Front Oncol. 2021 Oct 7;11:740985. doi: 10.3389/fonc.2021.740985 (PMC8529162; doi:10.3389/fonc.2021.740985)
Supplement: Supplementary Table 2 — Differentially expressed genes between HCC tissues and adjacent non-tumorous tissues in TCGA. [file Table_2.xlsx]

## Sheet: Sheet1
gene	conMean	treatMean	logFC	pValue	fdr
AQP9	0.583649	1.53008	1.39043	0.0212001	0.0365759
BDKRB1	5.01529	0.993258	-2.33609	7.96626e-08	1.56338e-06
BST2	88.1137	194.463	1.14206	0.0163348	0.0291427
BTG2	418.83	104.342	-2.00504	9.7889e-09	3.07371e-07
CCL2	92.565	12.5752	-2.87989	1.651e-06	1.72804e-05
CD48	6.19575	3.08081	-1.00797	0.00127517	0.00417086
CD55	91.0676	26.5568	-1.77785	0.001392	0.00443143
CD69	5.86122	2.6514	-1.14444	3.99286e-07	4.82214e-06
CDKN1A	211.681	83.3223	-1.34512	0.00027026	0.00108797
CLEC5A	0.161171	0.784266	2.28275	1.88393e-05	0.000120389
CSF3	35.1936	3.24876	-3.43736	3.44992e-06	2.85072e-05
CX3CL1	17.561	7.51866	-1.22383	2.78921e-07	3.64922e-06
CXCL10	7.5084	57.0867	2.92658	0.00209733	0.00558104
CXCL11	1.35574	13.9978	3.36806	0.000498939	0.00178031
CXCL9	4.40377	24.5762	2.48045	0.0253164	0.043203
FZD5	1.68895	3.64183	1.10854	0.000513584	0.00179184
GPR183	14.8467	5.36062	-1.46967	1.44595e-07	2.36787e-06
HBEGF	74.4291	11.4887	-2.69565	1.33775e-05	9.13158e-05
IL6	48.1763	5.17026	-3.22001	2.85381e-08	7.46747e-07
INHBA	0.899492	5.68479	2.65993	0.000302474	0.00115826
IRF7	7.37709	17.0774	1.21096	8.94418e-05	0.000413011
ITGA5	91.9836	20.3653	-2.17526	6.16691e-06	4.84102e-05
ITGB3	1.97917	0.464002	-2.09269	3.93142e-05	0.000199108
KLF6	92.4865	34.8165	-1.40947	2.70419e-07	3.64922e-06
LAMP3	3.10656	6.33063	1.02703	0.0193197	0.0340809
LDLR	24.565	9.60659	-1.35451	0.00190166	0.005307
LIF	16.1223	5.74421	-1.48888	0.00158059	0.00477217
LPAR1	10.3459	3.84743	-1.42709	6.01673e-10	4.72313e-08
LY6E	52.7694	160.551	1.60526	0.000264216	0.00108797
MMP14	58.4714	131.497	1.16923	3.3211e-05	0.000179798
MYC	95.1203	35.2978	-1.43018	1.91702e-05	0.000120389
NAMPT	37.2041	16.5691	-1.16697	0.00681486	0.0142658
NMUR1	0.495858	0.14872	-1.73733	8.92981e-09	3.07371e-07
OLR1	1.29026	9.23645	2.83967	0.00497696	0.0113244
PCDH7	7.47538	2.55407	-1.54935	2.24534e-06	2.20324e-05
PDE4B	4.26753	1.17388	-1.86211	7.87155e-09	3.07371e-07
PTGER4	9.72909	4.71625	-1.04467	0.000111869	0.000501813
RGS1	24.7732	12.238	-1.01742	3.70661e-05	0.000193979
RIPK2	5.52919	11.5172	1.05866	1.50819e-07	2.36787e-06
ROS1	0.0045274	0.384257	6.40725	0.000986462	0.0032952
SCN1B	2.34365	0.979355	-1.25885	1.07523e-06	1.20579e-05
SELE	14.7565	2.92864	-2.33304	2.8988e-05	0.00016254
SGMS2	5.79471	2.61659	-1.14705	0.000165654	0.000722436
SLC31A2	0.415069	0.846395	1.02798	0.00829463	0.0166956
SPHK1	3.01055	8.61026	1.51603	0.0159917	0.0288586
TACR1	1.08437	0.205893	-2.39689	7.13875e-11	1.12078e-08
TACR3	1.10416	0.0511666	-4.43161	0.00729164	0.0148674
TLR2	1.88067	4.41266	1.2304	0.00494707	0.0113244
TNFAIP6	9.52964	3.55845	-1.42117	0.00238697	0.0062459
