# Supplementary material for: Development and Validation of Prognostic Model in Transitional Bladder Cancer Based on Inflammatory Response-Associated Genes
Source: Front Oncol. 2021 Oct 7;11:740985. doi: 10.3389/fonc.2021.740985 (PMC8529162; doi:10.3389/fonc.2021.740985)
Supplement: Supplementary Table 4 — The level of prognostic genes in NCI 60 human cancer cell lines. [file Table_4.xlsx]

## Sheet: Sheet1
gene	BR:MCF7	BR:MDA-MB-231	BR:HS 578T	BR:BT-549	BR:T-47D	CNS:SF-268	CNS:SF-295	CNS:SF-539	CNS:SNB-19	CNS:SNB-75	CNS:U251	CO:COLO 205	CO:HCC-2998	CO:HCT-116	CO:HCT-15	CO:HT29	CO:KM12	CO:SW-620	LE:CCRF-CEM	LE:HL-60(TB)	LE:K-562	LE:MOLT-4	LE:RPMI-8226	LE:SR	ME:LOX IMVI	ME:MALME-3M	ME:M14	ME:SK-MEL-2	ME:SK-MEL-28	ME:SK-MEL-5	ME:UACC-257	ME:UACC-62	ME:MDA-MB-435	ME:MDA-N	LC:A549/ATCC	LC:EKVX	LC:HOP-62	LC:HOP-92	LC:NCI-H226	LC:NCI-H23	LC:NCI-H322M	LC:NCI-H460	LC:NCI-H522	OV:IGROV1	OV:OVCAR-3	OV:OVCAR-4	OV:OVCAR-5	OV:OVCAR-8	OV:SK-OV-3
CXCL11	0	0.867	0	0.345	0	0	0.07	0	0	0	0	0	0.351	0	0	2.43	0	0	0	0	0.361	0	0	0.175	0.355	0	0.05	0	0	0.043	0	0	0	0.11	0	0	0	0.095	0.105	0	0	0	0.042	0	0	0	0.026	0	0
INHBA	0	2.174	6.746	2.933	0.084	2.014	0.88	2.363	0.395	1.27	0.381	0	0.089	0.065	0	0.054	0	0	0	0.112	0	0.156	0.441	0	5.394	0.055	0.11	0.655	0.261	0.12	0	2.772	0	0.216	0	0.544	1.639	0.49	4.696	0.386	0.198	0.349	0.049	0	0.205	0.042	0.116	2.227	1.404
LDLR	3.633	3.494	2.88	4.624	2.807	1.765	5.108	5.764	1.289	3.448	4.086	3.671	3.454	3.584	3.781	3.195	5.517	1.412	2.849	3.056	3.319	3.11	2.101	2.954	3.55	3.495	4.691	5.279	4.235	3.486	2.973	4.856	3.748	2.829	1.988	3.796	5.065	5.253	3.456	4.359	4.597	2.905	2.426	4.518	3.178	4.431	3.396	3.968	3.824
MMP14	0.151	1.388	3.012	4.945	0.059	0.825	4.108	5.775	2.211	5.23	2.621	1.816	2.16	0.909	1.358	0.373	0.126	0.115	0.116	0.26	0.282	0.285	0.353	0	4.809	6.354	4.858	4.918	5.236	2.327	4.808	4.888	3.448	1.633	0.233	0.357	3.234	6.302	2.029	2.135	0.488	0.442	1.778	1.179	0.42	1.003	0.347	2.552	0
MYC	5.288	5.658	4.5	5.968	3.552	3.232	4.114	5.138	4.639	3.978	3.213	4.698	5.021	6.084	4.779	5.159	5.38	7.688	6.784	7.222	5.526	6.589	7.281	6.697	5.735	3.879	5.159	3.693	5.003	5.09	4.951	4.908	4.469	4.052	4.409	3.996	4.797	4.865	4.566	5.001	3.605	5.074	6.083	4.822	3.133	3.727	2.708	4.738	3.724
PTGER4	0.144	0.906	1.04	2.417	2.173	0.116	0.821	0.667	0.437	0.394	0.445	0.047	0.096	0.594	0.196	0.073	0.686	0.112	1.279	1.021	0	1.676	0.555	0.501	0.182	0.059	0.348	0.359	0.2	0.097	0.137	0.285	0.193	0.324	0.197	0.589	0.723	0.73	0.321	0.932	0.491	0.735	0.16	0.201	0.125	0.233	0.151	0.327	0.276
RIPK2	3.019	3.371	2.466	2.777	2.323	1.068	3.255	2.119	1.174	1.471	2.197	2.132	1.825	3.564	1.288	2.11	2.783	3.575	0.363	1.369	1.348	0.161	1.509	0.91	2.079	1.661	1.21	1.51	1.619	1.971	1.741	1.804	2.285	1.785	1.888	2.077	2.752	2	3.01	2.702	1.905	1.189	2.588	3.475	1.257	2.521	2.539	1.445	2.708
ROS1	0	0.02	0.148	0	0	0	0.431	1.013	0.045	0.398	0.266	0.249	0	0.011	0	0	0	0	0	0.017	0	0.026	0.091	0.019	0	0	0.038	0.04	0	0.022	0	0	0	0.099	0	0.121	0.171	0.138	0.01	0	0	0.017	0.027	0	0	0.025	0.03	0	0.057
SPHK1	1.828	0.21	3.119	0.805	1.163	1.721	5.028	4.702	1.274	3.906	1.939	0.432	1.26	1.107	1.156	0.699	1.88	0.259	1.546	1.433	3.172	1.066	1.65	1.395	5.923	4.298	3.378	3.944	3.012	3.706	3.039	4.521	3.894	2.704	1.349	4.271	3.058	1.967	4.308	3.611	1.543	1.886	4.532	0.263	0.597	3.749	1.193	4.089	1.522
TNFAIP6	0	0.062	0.797	0	0	0	2.289	0.556	0	0.604	1.588	0	0	0	0	0	0	0	0	0	0	0	0	0	0.15	0.098	0.283	0.966	0.642	0.03	0.837	3.098	1.244	0.96	0.089	0	0	0	0.145	0	0	0	0	0	0	0	0	0	0
[truncated: 11 more columns]
